# Supplementary material for: Swimming performance, physiology, and post-activation performance enhancement following dryland transition phase warmup: A systematic review
Source: PLoS One. 2022 Aug 18;17(8):e0273248. doi: 10.1371/journal.pone.0273248 (PMC9387820; doi:10.1371/journal.pone.0273248)
Supplement: S1 File — (XLSX) [file pone.0273248.s002.xlsx]

## Sheet: DATASET
PHASE LENGTH
Author	Design	Randomised	Level	FINA Points	Sample	Gender	Age	BW	Height	Swim Warmup	Transition Length	Pool Length	Performance Test	Condition			TT	0-15m	0-50m	50 to 100	100 to 150	150 to 200	Core decline	Core pre TT	La pre TT	La immediately post TT	La +3 mins post TT	HR pre TT	HR post TT	VO2 pre TT	VO2 post TT	RPE post TT
Zochowski (2007)	repeated measures	-	National	-	10	M: 5, F: 5	M: 17 ± 1.2, F: 16 ± 1	M: 73.2 ± 6, F: 63.4 ± 2.1	M: 184.1 ± 6.7, F: 168.8 ± 2.6	1500m ~25mins	10 or 45mins	25m	200m main stroke	10 mins		Mean	136.8								2.3	11.6		109	179			17
																SD	20.38								0.6	1.4		14	8			1
														45 mins		Mean	138.69								2.3	12.1		94	175			16.7
																SD	20.32								0.8	1.3		21	8			0.9
West (2013)	repeated measures	Yes	International	-	8	M: 4, F: 4	18.8 ± 1.3	64.7 ± 7.4	174 ± 7	1600m	20 or 45 mins	50m	200m freestyle	20 mins		Mean	125.74		29.05	32.27	32.54	31.89	-0.3	37.8		12.2	12.7	98	167			18
																SD	3.64		1.27	0.94	1.01	1.05	0.1	0.2		1.8	2	15	7			1
														45 mins		Mean	127.6		29.52	32.84	33.05	32.2	-0.7	37.5		9.5	9.8	95	159			18
																SD	3.55		1.4	1.05	0.75	0.78	0.2	0.2		2.1	2.9	9	15			2
Neiva (2017)	Crossover	Yes	National	534 ± 57	11	M: 11	18.8 ± 1.3	64.7 ± 7.4	174 ± 7	1200m	10 or 20mins	50m	100m freestyle	10 mins		Mean	58.41	7.13	27.72	30.69						11.32			165	7.54	53.67
																SD	1.99	0.33	0.92	1.27						3.71			11	2.45	9.46
														20 mins		Mean	59.06	7.26	28.15	30.91						11.91			173	8.58	55.23
																SD	1.86	0.19	0.73	1.3						3.82			6	1.67	7.03
Significant change (P < 0.05) in relation to control condition
PASSIVE
Author	Design	Randomised	Level	FINA Points	Sample	Gender	Age	BW	Height	Swim Warmup	Transition Length	Pool Length	Performance Test	Condition	Condition Protocol			TT	0-15m	0-25m	0-50m	50-100m	CMJ height	Reaction time	Core decline	Core pre TT	Tympanic pre TT	Skin pre TT	La pre TT	La immediately post TT	La +3 mins post TT	HR pre TT	HR post TT	SaO2	Haemoglobin pre TT	Haemoglobin post TT	RPE post TT
Wilson (2014)	Cross-over	Yes	International		15	M: 9, F: 6	21.2 ± 1.6	75.2 ± 9.05	180.17 ± 7.84	2500m	?	25	100m freestyle	CON	Swim only		Mean	57.67
																	SD
														EXP	2 sets of 30 inspirations at 40% of maximal inspiratory muscle pressure.		Mean	57.05
																	SD	CI = 0.001 to 1.23
McGowan (2016)	Crossover	Yes	National	-	16	M: 11, F: 5	16.1 ± 1	M: 72.2 ± 9.8, F: 61.6 ± 1.5	M: 179 ± 8, F: 167 ± 6	1300m 25 mins	30 mins	50m	100m freestyle	CON	Full tracksuit		Mean	60.7	7.23						-0.64	37.25		33.1	1.1	8.6		95	156
																	SD	3.36	0.17						0.16	0.36		0.3	0.1	1.1		8	8
														PASS	Heated jacket		Mean	60.37	7.03									33.9	1	10.2		94	152
																	SD	3.15	0.24									0.3	0.1	1.2		6	6
Wilkins (2017)	Crossover	Yes	International	M: 684 ± 56, F: 651 ± 10	12	M: 8, F: 4	M: 21 ± 1.8, F: 20 ± 1.7	M: 87.6 ± 7.65, F: 66.9 ± 10.14	M: 180 ± 6, F: 12 ± 9	30 mins	30 mins	50m	50m freestyle	CON	Full tracksuit		Mean	26.51									35.7	32.8				84	157
																	SD	2									1.1	1.7				19	9
														PASS	Heated jacket		Mean	26.3									35.8	35.1				90	160
																	SD	2.1									3.6	1.6				10	7
Knight (2017)	Counterbalanced	Yes	National	-	12	M: 6, F: 6	15.5 ± 2.4	63.4 ± 9.2	162 ± 9.1	640m	30 mins	?	100m freestyle	CON	"Normal clothing"		Mean	57.48	6.59
																	SD	2.57	0.44
														PASS	Heated jacket		Mean	57.26	6.67
																	SD	3.09	0.61
Galbraith (2018)	Crossover	Yes	National	702	9	M: 6, F: 3	M: 19.5 ± 1.64, F: 21 ± 2.65	M: 73.8 ± 4.54, F: 62.9 ± 2.58	M: 180.3 ± 2.1, F: 174.2 ± 0.8	30 mins	37 mins	50m	100m main stroke	CON	T-shirt		Mean	63	8.12	12.79	29.63	33.36		0.71			36.9	31.94									17.6
																	SD	7.75	1.37	1.46	3.82	4		0.06			0.17	0.59									0.7
														PASS	Hooded top, pants, gloves, socks, shoes.		Mean	62.63	8.04	12.7	29.5	33.13		0.69			36.61	33.49									18
																	SD	7.69	1.39	1.45	3.8	3.94		0.06			0.15	0.59									0.7
Robetson (2020)	Crossover	Yes	Regional-National	-	9	6 M, 3 F	M: 19 ± 1, F: 19 ± 2	M: 78.2 ± 7.2, F: 61.6 ± 2.2	M: 184 ± 5, F: 167 ± 3	1600 m	20 mins	25m	400m freestyle	CON	-		Mean	276.01											1.67	11.24					151	153
																	SD	13.52											0.55	2.54					10	10
														PASS	3 maximal breath holds 2mins apart completed 2min pre TT		Mean	275.79											1.43	9.11					150	152
																	SD	12.88											0.68	2.59					10	16
Ramos-Campo (2020)	Crossover	Counter balanced repeat measures	Competitive	-	13	M: 7, F: 6	15.1 ± 2.1	58.1 ± 9.7	164.7 ± 8.8	1000m 20mins	30 mins	25m	100m freestyle	CON	-		Mean	75.7					35.9				35.9		1.67	11.24		126.9	175	97.5			7.7
																	SD	6.7					0.6				0.6		0.55	2.54		13.9	7.5	1			1.3
														PASS (hypoxia)	-		Mean	75					36				36		1.43	9.11		114.3	181.3	90.8			7.8
																	SD	6.7					0.4				0.4		0.68	2.59		7.4	15.9	4.6			1.3
ACTIVE
Author	Design	Randomised	Level	FINA Points	Sample	Gender	Age	BW	Height	Swim Warmup	Transition Length	Pool Length	Performance Test	Condition	Exercise Prescription			TT	0-15m	0-50m	50-100m	100-150m	150-200m	CMJ height	Core decline	Core pre TT	Tympanic	Skin pre TT	La pre TT	La immediately post TT	La +3 mins post TT	HR pre TT	HR post TT	SaO2
McGowan (2016)	Crossover	Yes	National	-	16	M: 11, F: 5	16.1 ± 1	M: 72.2 ± 9.8, F: 61.6 ± 1.5	M: 179 ± 8, F: 167 ± 6	1300m 25 mins	30 mins	50m	100m freestyle	CON	-		Mean	60.7	7.23						-0.64	37.25		33.1	1.1	8.6		95	156
																	SD	3.36	0.17						0.16	0.36		0.3	0.1	1.1		8	8
														ACT	16-21mins pre TT. Medicine ball (2kg) throw down x3 reps. Streamline butterfly kick 10s x 3 reps. 40cm box jump x3 reps. All for 2 sets.		Mean	60.26	?						-0.24	37.53		33.3	0.9	9.4		98	154
																	SD	3.5	?						0.13	0.48		0.3	0.1	0.8		8	4
Knight (2017)	Counterbalanced	Yes	National	-	12	M: 6, F: 6	15.5 ± 2.4	63.4 ± 9.2	162 ± 9.1	640m	30 mins	?	100m freestyle	CON	-		Mean	57.48	6.59
																	SD	2.57	0.44
														ACT	Pogos x5 reps. SL alternating bound 10m. Hops 10 reps. 30cm depth jump x3 reps. 2 sets each		Mean	56.95	6.49
																	SD	2.78	0.53
Bagshaw (2019)	Crossover	Yes	National	-	9	M: 2, F: 7	M: 18.5 ± 2.12, F: 18.7 ± 4.86	M: 71.15 ± 5.44, F: 59.43 ± 5.42	M: 179.3 ± 0.99, F: 170.6 ± 6.45	1415 m ~30mins	30 mins	?	200m main stroke	CON	-		Mean	131.71		29.77	33.71	35.47	32.73			37.3						112
																	SD	11.07		2.13	2.13	4.47	1.87			0.7						14
														ACT	10mins pre TT. Jumping jacks x 40 s. Explosive burpee x6 reps. X2 sets within 5 minutes		Mean	130.61		29.72	33.32	34.83	32.66			37.54						113
																	SD	10.46		2.34	2.34	4.28	1.94			0.49						7
Ramos-Campo (2020)	Crossover	Counter balanced repeat measures	Competitive	-	13	M: 7, F: 6	15.1 ± 2.1	58.1 ± 9.7	164.7 ± 8.8	1000m 20mins	30 mins	25m	100m freestyle	CON			Mean	75.7						35.9			35.9		1.67	11.24		126.9	175	97.5
																	SD	6.7						0.6			0.6		0.55	2.54		13.9	7.5	1
														ACT (normoxia)			Mean	75.2						36.3			36.3					147.5	179.1	97.8
																	SD	6.7						0.4			0.4					9.8	12.8	0.7
COMBINATION
Author	Design	Randomised	Level	FINA Points	Sample	Gender	Age	BW	Height	Swim Warmup	Transition Length	Pool Length	Performance Test	Condition	Condition Protocol	Exercise Prescription			TT	TT Males	TT Females	0-15m	0-15m Males	0-15m Females	CMJ height	Core decline	Core pre TT	Tympanic	Skin pre TT	La pre TT	La immediately post TT	La +3 mins post TT	HR pre TT	HR post TT	SaO2	Haemoglobin pre TT
McGowan (2016)	Crossover	Yes	National	-	16	M: 11, F: 5	16.1 ± 1	M: 72.2 ± 9.8, F: 61.6 ± 1.5	M: 179 ± 8, F: 167 ± 6	1300m 25 mins	30 mins	50m	100m freestyle	CON	Full tracksuit	-		Mean	60.7			7.23				- 0.64	37.25		33.1	1.1	8.6		95	156
																		SD	3.36			0.17			68.6	0.16	0.36		0.3	0.1	1.1		8	8
														COMBO	Same as PASS	Same as ACT		Mean	59.9			6.86				- 0.13	37.73		34.3	1	9.2		99	160
																		SD	3.7			0.19				0.25	0.29		0.1	0.1	1		6	5
McGowan (2016B)	Crossover	Yes	International	813 ± 13	10	M: 6, F: 4	M: 20 ± 1, F: 21 ± 3	M: 78.8 ± 6.8, F: 61.3 ± 5.9	M: 185 ± 6, F: 168 ± 9	1350m	30 mins	50m	100m breaststroke	CON	Full tracksuit	-		Mean	68.6			7.3				- 0.31			29.11	1.4	7		83	160
																		SD	4			0.6				0.19			1.27	0.6	2.8		18	22
														COMBO	Heated pants	16-21mins pre TT. Medicine ball (2kg) throw down x3 reps. Streamline butterfly kick 10s x 3 reps. 40cm tuck jump x3 reps. All for 2 sets.		Mean	68.4			7.3				- 0.12			30.13	1.2	8		84	168
																		SD	3.9			0.6				0.19			0.94	0.3	1.8		14	19
McGowan (2017)	Crossover	Yes	International	M: 791 ± 76, F: 824 ± 56	25	M: 12, F: 13	M: 20 ± 3, F: 20 ± 2	M: 80.1 ± 6.7, F: 67.2 ± 5.8	M: 186 ± 6, F: 177 ± 5	1350m 25 mins	30 mins	50m	100m freestyle	CON	Full tracksuit	-		Mean		53.7	58.9		6.2	7.1		-0.5	37.3		29.1		7	8.8	82	172		30
																		SD		2	2.2		0.3	0.4		0.1	0.4		1.2		2.7	2	14	26		18
														COMBO	Heated jacket	16-21mins pre TT. Medicine ball (2kg) throw down x3 reps. Streamline butterfly kick 10s x 3 reps. 40cm tuck jump x3 reps. All for 2 sets.		Mean		53.2	58.4		6.1	6.9		-0.2	37.6		30.6		5.2	8.7	82	172		81
																		SD		1.5	2		0.3	0.4		0.1	0.5		1		4.2	3	14	23		25
Knight (2017)	Counterbalanced	Yes	National	-	12	M: 6, F: 6	15.5 ± 2.4	63.4 ± 9.2	162 ± 9.1	640m	30 mins	?	100m freestyle	CON	"Normal clothing"	-		Mean	57.48
																		SD	2.57
														COMBO	Same as PASS	Same as ACT		Mean	56.33
																		SD	2.86
Ramos-Campo (2020)	Crossover	Counter balanced repeat measures	Competitive	-	13	M: 7, F: 6	15.1 ± 2.1	58.1 ± 9.7	164.7 ± 8.8	1000m 20mins	30 mins	25m	100m freestyle	CON				Mean	75.7						35.9			35.9					126.9	175	97.5
																		SD	6.7						0.6			0.6					13.9	7.5	1
														ACT (hypoxia)				Mean	73.4						36.3			36.3					153.5	177.1	87.5
																		SD	6.2						5.3			0.4					7.9	7.5	3
PAPE
Author	Design	Randomised	Level	FINA Points	Sample	Gender	Age	BW	Height	Swim Warmup	Transition Length	Pool Length	Performance Test	Condition	PAP protocol	PAP protocol timing			TT	0-5m	0-10m	0-15m	0-25m	0-40m	25-50m	0-50m	Start time	CMJ height	Dive distance	Flight time	Horizontal velocity	Angle of entry	Angle of takeoff	Block time	Angular velocity of knee extension	AvFH	AvFV	PeFH	PeFV	ImpH	ImpV	ImpRES	VelH	VelV	VelRES	AvAccelHOR	AvAccelVER	AvPOWER_HOR	AvPOWER_VER
Sarramian (2015)	?	No	National	-	18	10 M, 8 F	16.03 ± 1.62	64.05 ± 7.97	169 ± 6	15 min	15 min	25m	50m free	CON	-	-		Mean	29
																		SD	2.05
														Upper-body	3RM pullup	4, 8, or 12 min pre		Mean	29.36 ± 1.88
														Lower-body	5 x 41cm box jumps x1 set with 10% BW added	4, 8, or 12 min pre		SD	?
														Combined upper & lower	See above 2 cells	4, 8, or 12 min pre			?
Cuenca (2015)	repeat measure counterbalanced	Yes	National	-	14	M: 10, F: 4	17-23	69 ± 11.4	176.3 ± 9.1	400m	8mins	-	3x starts with 8 mins rest	CON				Mean		1.75		7.54							294.2 ± 8.67	0.33 ± 0.14	3.63 ± 0.11	41	25.14	0.792	90.99
																		SD		0.05		0.23							8.67	0.14	0.11	1.19	1.61	0.019	4.47
														Lunge	1 set 3 rep 85% 1RM	8mins pre		Mean		1.71		7.4							300.29	0.31	4.15	41.92	26.5	0.782	89.16
																		SD		0.05		0.21							8.65	0.15	0.12	1.38	1.8	0.033	4.67
														Yoyo squat	1 set 4 reps	8mins pre		Mean		1.65		7.36							304.28	0.28	4.89	41.21	26.57	0.741	107.41
																		SD		0.05		0.22							9.06	0.13	0.12	1.54	2.16	0.022	4.89
Cuenca (2018)	repeat measure counterbalanced	Yes	Competitive	-	17	M: 17	18.42 ± 1.39	73.65 ± 8.99	181 ± 2	400m	6mins	25m	50m free	CON				Mean	27.28										3.11					0.658
																		SD	1.42										0.26					0.09
														Eccentric	1 set 4 reps flywheel	6mins pre		Mean	27.51										3.2					0.657
																		SD	1.43										0.32					0.079
														"repetition maximum"	1 set 3 rep 85% 1RM	6mins pre		Mean	27.31										3.14					0.653
																		SD	1.45										0.29					0.08
Cuenca (2019)	crossover	Yes	Competitive	-	13	M: 11, F: 2	M: 18.95 ± 1.63, F: 19.02 ± 0.78 1.62	M: 76.61 ± 9.12, F: 59.43 ± 8.23 1.62	M: 181 ± 3, F: 162 ± 5 1.62	400m	6mins	25m	3x starts with 6mins rest	CON	-	-		Mean																		378.83	27.18	684.38	509.55	234.02	18.25	251.27	3.64	0.29	3.93	5.86	0.63	1393.91	206.08
																		SD																		57.43	144.14	155.81	105.26	28.2	29.54	34.41	0.5	1.43	0.6	0.86	2.28	293.87	247.92
														Yoyo squat	1 set 5 reps	6mins pre		Mean																		378.04	58.28	624.39	551.79	234.2	41.35	267.09	3.66	0.78	4.32	5.91	1.38	1398.49	402.03
																		SD																		77.67	195.27	211.28	106.43	27.18	35.91	38.17	0.45	1.86	0.88	1.21	2.99	386.56	444.2
Dalamitros (2019)	crossover	Yes	Compeititve	629.3 ± 78.0	11	M: 11	20.3 ± 1.8	77.6 ± 6.6	179.7 ± 6.9	1100m	20mins	-	50m breast push start	CON				Mean	36.7
																		SD
														PAP	1 set 5 rep 40cm box jump w/ 10% BW added	5mins pre		Mean
																		SD
Waddingham	crossover	Yes	National	-	10	M: 8, F: 2	19.00 ± 1.25	78.97 ± 12.80	182.13 ± 10.27	830m	20mins	na	Dive to 15m	CON				Mean				6.81
																		SD				0.42
														PAP	Resistance band squat	15 s, 3, 6, 9 or 12 mins		Mean				6.7
																		SD				0.45
														PAP	Drop jump	16 s, 3, 6, 9 or 12 mins		Mean				6.84
																		SD				0.44
														PAP	Box jump	17 s, 3, 6, 9 or 12 mins		Mean				6.86
																		SD				0.42
Ng	Cross	Yes	competitive	-	16	M	22.13 ± 3.84	72.50 ± 7.21	1.77 ± 0.04	1400m OR 700m	5mins	-	25m flutter kick from push					Mean
																		SD
																		Mean
																		SD
Barbosa	Cross	Yes	local competitive	-	12	M	23.50 ± 3.35	70.97 ± 7.91	1.76 ± 0.04	1400m OR 700m	5mins	-	25m freestyle from push	CON				Mean
																		SD
														PAP	2 sets of 5 reps of banded pulls 8 min prior.			Mean
																		SD
Cuenca (2020)	repeat measure counterbalanced	Yes	Trained	-	14	M: 7, F: 7	18.37 ± 1.41	72.46 ± 8.87	178 ± 11	400m	6mins	25m	50m freestyle	CON				Mean	27.73			7.3	13.51	21.76			0.9
																		SD	1.72			0.5	0.85	1.38			0.09
														Eccentric	1 set 4 reps flywheel squats and shoulder extension pull-throughs	6mins pre		Mean	28.08			7.12	13.57	21.95			0.91
																		SD	2.18			0.9	1.03	1.64			0.1
														CON post training				Mean	28.31			7.37	13.74	22.14			0.91
																		SD	2.03			0.55	0.96	1.53			0.08
														Eccentric post training	1 set 4 reps flywheel	6mins pre		Mean	27.98			7.34	13.68	21.97			0.92
																		SD	2.1			0.57	1	1.62			0.11
de Arruda	Repeat	Yes	Trained	77% of WR	13	Male	19.46 ± 3.45	72.02 ± 7.61	177.85 ± 5.40	15mins	10min	25m	50 m freestyle	CON				Mean		1.57		7.59	13.31		13.69	27.01			375.95	0.89
																		SD		0.4		0.35	0.61		0.71	1.18			25.91	0.21
														Lunge	1 set of 3 reps of lunges in Smith machine at 85% 1RM completed at individualised times (4, 8, or 12 mins) prior.	10mins pre		Mean		1.39		7.58	13.26		13.83	27.01			383.56	1.92
																		SD		0.19		0.5	0.74		0.66	1.25			24.73	1.74
														Pull up + box jump	1 set of 3RM pull-ups & five 40cm box jumps with 10% of mass completed at individualised times (4, 8, or 12 mins) prior.	10mins pre		Mean		1.46		7.69	13.47		13.98	27.44			380.8	0.97
																		SD		0.16		0.47	0.66		0.67	1.26			28.46	0.2
														Pull up + box jump + lunge	1 set of 3 reps of lunges in Smith machine at 85% 1RM, 3RM pull-ups & five 40cm box jumps with 10% of mass completed at individualised times (4, 8, or 12 mins) prior.	10mins pre		Mean		1.37		7.53	13.31		13.81	27.12			382.38	0.99
																		SD		0.1		0.47	0.82		0.71	1.44			30.29	0.29
Cuenca (2020)	cross-over	Yes	Competitive	477 ± 163	20	M: 20	18.02 ± 1.39	70.36 ± 8.97	180 ± 4	400m	6mins	25m	50m freestyle	CON				Mean		4.23
																		SD		0.57
														PAP	1 set of 3 reps pull-throgh at 85% 1RM	6mins pre		Mean		5.22
																		SD		0.88
Crespo	cross-over	Yes	competitive	M: 402 ± 120. F: 483 ± 102	17	M: 10, F: 7	M: 16.6 ± 2. F: 15.4 ± 1.8	M: 76.6 ± 9.1. F: 59.4 ± 8.2	M: 1.81 ± 0.03. F: 1.6 ± 0.05	580	5mins		10m underwater kick	CON				Mean			M: 5.77. F: 6.34
																		SD			M: 0.44. F: 0.8
														PAP	1 set 4 rep hlaf squat on inertial flywheel			Mean			M: 5.64. F: 6.09
																		SD			M: 0.46. F: 0.66
[truncated: 25 more columns]
